# Supplementary material for: Antibacterial Activity and Safety of Oregano Oil–Lauric Acid Cationic Nanostructured Lipid Carriers in Nile Tilapia (Oreochromis niloticus)
Source: Animals (Basel). 2026 May 27;16(11):1639. doi: 10.3390/ani16111639 (PMC13255757; doi:10.3390/ani16111639)
Supplement: Supplementary file 1 [file animals-16-01639-s001.zip]

Archive with 2 entries (2 files):
- Supplementary Figures_OEL+NLC_Animals.pptx
- Supplementary Table_OEL+NLC_Animals.pdf
